# Supplementary material for: Older adult fall prevention practices among primary care providers at accountable care organizations: A pilot study
Source: PLoS One. 2018 Oct 11;13(10):e0205279. doi: 10.1371/journal.pone.0205279 (PMC6181356; doi:10.1371/journal.pone.0205279)
Supplement: S1 Table — (XLSX) [file pone.0205279.s001.xlsx]

## Sheet: Combined
ID	primary	older	reduce_falling	old_falling	risk_mod	community	STEADi	use_steadi	matter	taichi	otago	any	time	reimburse	expertise	fall_history	med_review	visual_acuity	tug_test	balance_test	educate	vitD	refer	standard	assess_future	older_patients	nursing_home	total_patients	low_inc	White	Black	Hispanic	Asian	Other	Unknown		org	org_other	nonenglish	other_info
1	50	Yes	6	6	5	5	Yes	Yes	Yes	Yes	No	1	4	3	5	100	100	50	0	25	75	90	80	5	100	100	0	400	25-49%	85	5	5	2.5	2.5	0	100	Accountable Care Organization		10
2	10	Yes	5	5	4	5	No		No	Yes	No	1	5	3	5	100	100	0	0	0	50	50	50	4	100	100	0	125	75% or more	65	5	15	5	10	0	100	Accountable Care Organization		15
3	100	Yes	2	1	1	1	No		No	Yes	No	1	3	5	3	20	100	20	20	0	60	60	50	3	100	100	75	250	10-24%	86	5	8	1	0	0	100	Accountable Care Organization		5
4	30	Yes	4	5	5	5	No		No	Yes	No	1	1	1	3	20	20	30	40	30	40	70	10	4	70	30	20	250	10-24%	70	26	10				106	Other	AHC	20
5	50	Yes	4	5	5	6	No		No	Yes	No	1	3	2	3	65	75	30	50	0	50	50	20	4	75	30	10	700	10-24%	75	5	10	5	5	0	100	Accountable Care Organization		10
7	50	Yes	4	6	5	5	No		No	No	No	0	2	2	2	0	25	25	0	0	10	25	0	3	25	25	20	1000	25-49%	75	5	15	5	0	0	100	Accountable Care Organization		15
8	50		5	5	4	4																				30	0	1100	50-74%	80	3	15	2	0	0	100	Accountable Care Organization		25
9	100	Yes	4	4	5	5	No		No	Yes	No	1	1	1	2	50	25	10	0	0	30	70	10	2	50	30	5	400	50-74%	65	10	10	15	0	0	100	Accountable Care Organization		30
10	100	Yes	6	6	4	6	No		No	Yes	No	1	1	1	5	100	100	100	0	0	100	100		6	100	45	0	600		60	0	0	30	0	10	100	Accountable Care Organization		30	Do you have staff that can help with falls prevention protocol?
11	100	Yes	4	6	5	5	No		No	Yes	No	1	2	1	2	100	80	55	55		50	100	2	3	100	50	0		50-74%							0	Other	Hospital based practice	30
12	100	Yes	4	6	4	4	No		No	No	No	0	4	3	4	75	100	50	0	0	50	50	0	3	100	30	0	1000	10-24%	65	10	25	0	0	0	100	Accountable Care Organization		10
13	40	Yes	6	6	5	6	No		No	Yes	No	1	3	2	2	60	90	50	0	0	50	80	0	2		50	0	700	25-49%							0	Accountable Care Organization		5
14	15		4	6	4	5	Yes	No	No	Yes	No	1	2	3	4	10	100	50	0	50	50	0	10	3	75	15	0	500	UNKNOWN	60	10	20	10	0	0	100	Accountable Care Organization		10
15	100	Yes	6	5	6	6																				70	5	100	75% or more	50	40	10	0	0	0	100	Accountable Care Organization		5
16	95	Yes	6	6	6	6	Yes	No	No	No	No	0	5	5	6	25	25	100	25	0	50	25	0	5	75	25	9		UNKNOWN							0	Accountable Care Organization		25	No
17	100	Yes	2	2	5	5	No		No	Yes	No	1	4	4	4	90	50	50	0	0	0	98	0	4	80	50	0	2000	10-24%	60	5	10	10			85	Accountable Care Organization		20
18	75	Yes	6	6	6	6	No		No	No	No	0	3	1	6	30	30	30	30	0	30	30	0	6	100	30	1		UNKNOWN							0	Accountable Care Organization		92
6	100	Yes	5	6	6	6	Yes	No	Yes	Yes	No	1	4	1	3	80	10	80	50	50	100	100		2	100	75	0		75% or more							0	Accountable Care Organization		50
19	60	Yes	4	6	4	4	No		No	No	No	0	5	5	4	80	100	4	0	0	15	60	7.5	6		81	4	900	UNKNOWN	95						95			99
20	70	Yes	6	6	6	6																				35	0	1300	50-74%	50	10	25	10	5	0	100	Other	University Hospital	20
21	100	Yes	5	6	3	4	No		No	No	No	0	3	1	3	50	50	50	50	0	50	35	0	5	100	15	20	1000	25-49%	70	20	10	0	0	0	100	Accountable Care Organization		10
22	100	Yes	5	5	5	4	No		No	Yes	No	1	2	5	4	50	100	25	10	0	50	50	0	2	50	25	1	800	50-74%							0			10	What about P.T. referral for gait training instability I do that a lot
23	100	Yes	5	5	4	4	No		No	No	No	0	5	1	5	100	100	100	0	0	50	50	0	5	100	20	4	2800	Less than 10%	75	5	10	10	0	0	100	Accountable Care Organization		20
24	90	Yes	5	5	5	5	No		No	Yes	No	1	4	3	2	60	90	10	80	0	50	40	0	4	80	15	0		50-74%	60	10	20	10	0	0	100	Community Health Center,Other	hospital based primary care practice	15
25	70	Yes	4	1	1	2	No		No	No	No	0	4	1	1	100	0	0	0	0	0	10	0	1	0	20	0	8000	UNKNOWN							0	Accountable Care Organization		20
26	50	Yes	4	5	5	5	No		No	No	No	0	2	2	3	20	50	50	0	0	0	0	0	3	60	10	0	800	50-74%	60	10	20	5	5	0	100	Other	residency practice	10
27	75	Yes	5	6	4	6	No		No	No	No	0	2	2	3	80	25	25	25	0	50	0	0	2	80	10	1	1000	75% or more	50	0	50	0	0	0	100	Other	university	25
28	100	Yes	4	6	4	4	No		No	No	No	0	4	2	4	100	100	80	100	0	90	60	60	4	80	70	0	2300	10-24%	5	10	5	5			25	Other		5
29	100	Yes	4	6	4	4	No		No	No	No	0	4	2	5	100	100	80	100	0	90	50	50	4	90	60	0	2500	10-24%							0	Other		5
30	10	Yes	6	4	4	6	No		No	No	No	0	2	1	3	30	90	70	30	0	30	50	0	4	75	60	0		25-49%	70	10	10	10	0	0	100	Accountable Care Organization		5
31	100	Yes	5	6	5	5	No		No	No	No	0	2	2	5	90	100	40	0	0	90	60	0	4	100	33	0		25-49%	70	5	15	10	0	0	100	Accountable Care Organization		80
32	90	Yes	2	6	3	5	No		No	No	No	0	4	1	2	20	75	0	50	0	0	75	0	3	80	40		1300	75% or more	20	10	20	25	5		80	Accountable Care Organization,Community Health Center		50
33	100	Yes	3	6	3	5	No		No	No	No	0	2	1	1	50	75	50	25	0	50	25	10	3	75	30		1500	50-74%	15	0	25	10	50	0	100	Accountable Care Organization,Community Health Center		50
34	80	Yes	6	6	6	6	No		Yes	Yes	No	1	6	1	6	95	100	95	0	0	75	95	10	6	100	35		10000	75% or more	40	10	50	0	0	0	100	Accountable Care Organization,Community Health Center		60
35	50	Yes	6	6	6	5	No		No	No	No	0	2	2	3	50	50	20	0	0	50	50	0	2	50	5		1200	50-74%	30	10	40	5	0	15	100	Accountable Care Organization		25
36	100	Yes	6	6	6	6	No		No	No	No	0	2	2	2	65	40	35	65	0	45	75	35	2	50	20			50-74%							0	Accountable Care Organization,Community Health Center		50
37	100	Yes	4	1	4	4	No		No	No	No	0	1	1	1	25	50	50	30	0	75	75	10	4	50	35		900	75% or more	50	20	5	5	20	0	100	Accountable Care Organization,Other		30
38	90	Yes	3	5	4	5	No		No	No	No	0	2	2	1	10	0	30	0	0	10	30	0	4	30	60		900	50-74%	50	10	10	10	20	0	100	Accountable Care Organization		20
39	50	Yes	6	6	5	3	Yes	Yes	Yes	Yes	No	1	6	2	6	80	100	75	80	0	50	80	0	5	100	30		400	75% or more	30	15	15	10	30	0	100	Accountable Care Organization,Community Health Center		30
40	80	Yes	4	5	4	4	Yes	Yes		Yes		1	3	2	5	40	75	50	20	5	50	50	20	5	100	40		800	50-74%	45	10	40	5	0	0	100	Accountable Care Organization		40
41	100	Yes	5	5	5	5	No		No	Yes	No	1	5	3	2	80	10	50	0	0	10	10	0	4	50	50		1000	75% or more	50	20	20	10	0	0	100	Accountable Care Organization		30	the above percentages are total guesses
42		Yes	6	6	6	6	Yes	No	Yes	Yes	No	1	3	3	5	70	70	5	0	0	65	70	30	3	80	55		2000	50-74%	40	20	20	8	0	12	100	Accountable Care Organization,Managed Care Organization		25	No
43		Yes	5	5	4	5	No		No	No	No	0	5	4	4	85	50	50	30	0	40	60	30	4	90	10		1800	50-74%	40	10	40	10	0	0	100	Accountable Care Organization,Community Health Center		60	We refer to physical therapist but I am not aware of affordable tai chi near by.
44	100	Yes	5	5	5	5	No		No	Yes	No	1	3	4	2	80	50	20	5	0	50	20	5	3	100	60		550	75% or more	65	10	5	20	0	0	100	Accountable Care Organization		20
45	100	Yes	4	5	5	5	No		No	Yes	No	1	4	3	4	10	10	15	0	0	10	50	10	3	50	5		900	50-74%	30	30	30				90	Accountable Care Organization		50
46	50	Yes	6	5	5	6	No		Yes	Yes	No	1	4	3	6	80	50	30	10	0	80	50	40	5	100	25		9000		60	20	10	0	10	0	100	Accountable Care Organization		60
47	80	Yes																																		0
48	70	Yes	5	5	5	5	No		No	No	No	0	3	3	2	50	50	50	0	0	0	0	0	4	75	5		275	75% or more	70	10	10	10	0	0	100	Accountable Care Organization,Other	Hospital affiliated practice	20
49	100	Yes	5	5	4	5	No		No	No	No	0	3	3	3	50	25	33	0	0	25	40	0	4	100	20		500	50-74%	15	10	65	10	0	0	100	Community Health Center		60
50	95	Yes	6	6	6	6	No		No	No	No	0	6	1	4	95	40	40	0	0	90	90	25	4	100	40		400	75% or more							0	Accountable Care Organization		50
51	90	Yes	5	6	6	5	No		No	No	No	0	6	5	6	50	80	80	0	0	80	50	0	4	100	10		1000	75% or more	50	0	50	0	0	0	100	Accountable Care Organization,Community Health Center		50
52	85	No																																		0
53	75	Yes	5	5	4	4	Yes	No	No	Yes	Yes	1	2	1	3	50	100	0	0	0	50	75	0	4	75	20		700	75% or more	20	20	20	20	20	0	100	Accountable Care Organization		50
54	90	Yes	3	5	5	3	No		Yes	Yes	No	1	4	4	4	50	50	50	10	0	20	0	0	4	80	15		1000		50	0	25	0	25	0	100	Accountable Care Organization,Community Health Center,Managed Care Organization		40
55		Yes	4	4	4	4	No		No	No	No	0	3	2	1	40	30	40	20	0	30	20	0	2	60	40		800	75% or more	15	15	70	0	0	0	100	Community Health Center		50
56	50	Yes	5	6	5	6	No		Yes	Yes	No	1	4	4	6	95	95	0	75	0	75	95	0	3	100	50		300	25-49%	15	15	60	0	10	0	100	Community Health Center,Other	Geriatrics Nursing Home Program	75
57	100	Yes	6	6	6	6	No		No	No	No	0	2	3	3	60	60	60	10	0	60	75	0	4	100	20		1650								0	Accountable Care Organization,Community Health Center		50
58	100	Yes	5	5	4	4	No		No	Yes	No	1	3	3	2	30	50	20	10	0	20	50	0	3	100	15		700								0			40
59	100	Yes	6	6	3	3	No		No	Yes	No	1	3	3	3	25	20	0	0	0	25	80	5	5	75	10		1844	25-49%							0	Accountable Care Organization,Community Health Center		?
60	5	Yes	4	6	4	6	No		No	No	No	0	2	1	2	50	90	25	20	0	20	20	5	3	100	10										0	Accountable Care Organization,Community Health Center
61		Yes	6	6	5	6	No		No	No	No	0	4	4	4	100	100	20	20	20	100	100	50	4	100	30		400	50-74%							0	Accountable Care Organization		80
62	80	Yes	3	6	5	5	No		No	Yes	No	1	3	4	3	50	50	25	0	0	75	90	0	5	90	60		400	50-74%	20	10	60	10	0	0	100	Community Health Center		69
63	50	Yes	6	6	5	5	Yes	No	No	No	No	0	3	3	3	40	20	0	10	0	10	0	0	4	60	5		1700	50-74%	0	50	50	0	0	0	100	Community Health Center		90
64		Yes	3	5	3	2	No		Yes	No	No	1	3	1	3	50	25	75	5	10	10	5	0	4		15		1550	50-74%	40	15	40	5	0	0	100	Accountable Care Organization,Community Health Center		40
65	100	Yes	5	5	5	5	No		No	Yes	No	1	4	3	3	40	40		30	0	30	40	0	4	50	25		8000	25-49%	0	100	0	0	0	0	100	Accountable Care Organization,Community Health Center		35
66	25	Yes	6	6	6	6	No		Yes	Yes	No	1	5	3	4	80	50	50	0	0	80	50	5	5	80	30		500	25-49%	50	10	10	0	30	0	100	Accountable Care Organization,Community Health Center		30	We have centralized reports for fall risk which could be helpful with some of your questions.
67		Yes	3	5	4	4	No		No	No	No	0	5	3	4	50	50	50	50	0	10	0	50	4	60	20			25-49%	30	10	20	30	10	0	100	Accountable Care Organization,Community Health Center		30
68	15	Yes	2	5	3	5	No		Yes	Yes	No	1	3	2	3	50	20	10	0	0	10	90	0	5	90	15		800	50-74%	80	5	5	10	0	0	100	Accountable Care Organization		15	my answer to the very first question should be 100% of my time in primary care; i mis read it to mean what percentage are over 65
69	80	Yes	5	5	5	5	No		No	Yes	No	1	3	2	5	60	75	20	4	0	50	75	0	4	80	15			25-49%	60	5	25	10	0	0	100	Accountable Care Organization		30
70	100	Yes	5	6	5	4	Yes	Yes	No	No	No	0	3	3	4	100	100	75	0	0	100	50	0	4	100	20		1000	75% or more	50	25	25	0	0	0	100	Community Health Center		50
71	100	Yes	5	6	4	5	No		No	No	No	0	5	3	4	50	50	10	0	0	75	75	0	6	100	30		1800	75% or more	35	30	30	5	0	0	100	Accountable Care Organization		60
72	100	Yes	5	5	5	5	No		No	No	No	0	2	3	3	20	40	30	0	0	30	20	0	3	50	40		2000	75% or more	20	20	60	0	0	0	100	Community Health Center		60
73	100	Yes	4	4	4	6	No		No	No	No	0	4	4	2	75	75	50	0	0	0	0	0	5	75	10		400	75% or more	5		80	5			90	Community Health Center		90
74	100	Yes	4	6	5	5	No		No	No	No	0	3	3	4	60	20	20	10	0	10	80	0	5	75	10		8000	10-24%	40	15	40	5	0	0	100	Accountable Care Organization,Other	Safety ney	45
75	100	Yes	6	6	6	5	No		No	No	No	0	5	5	5	75	50	20	0	0	75	75	0	5	100	30		1000	25-49%	33	33	34	0	0	0	100	Accountable Care Organization,Community Health Center		30
76	100	Yes	6	6	5	5	No		Yes	No	No	1	3	4	5	65	85	60	60	0	60	50	10	4	100	30		1300	10-24%	50	10	20	20	0	0	100	Accountable Care Organization		50
77	30	Yes	5	6	5	5	No		No	Yes	No	1	4	3	5	100	100	0	0	0	100	50	0	4	100	5		1000	75% or more	85	5	5	5	0	0	100	Accountable Care Organization,Community Health Center		10
78	50	Yes	5	5	5	5	No		No	Yes	No	1	4	4	4	10	50	0	0	0	50	75	0	3	70	25		550	75% or more	50	20	20	10	0	0	100	Accountable Care Organization,Community Health Center		40
79	100	Yes	6	6	5	6	No		No	Yes	No	1	5	4	6	90	75	75	90	0	70	80	0	6	100	10		14000	75% or more	50	20	5	20	5	0	100	Accountable Care Organization		50
80	85	Yes	3	5	4	4	No		No	No	No	0	2	2	2	20	20	10	10	0	50	70	0	3	25	40		1200	50-74%	40	20	20	10	10	0	100	Accountable Care Organization,Community Health Center		40
81	100	Yes	4	6	4	6	No		No	No	No	0	2	3	3	60	25	25	25	0	5	5	0	4	100	10		1000	75% or more	40	40	5	15	0	0	100	Accountable Care Organization,Community Health Center		50
82	75	Yes	6	6	3	5	No		No	No	No	0	5	3	4	85	100	85			50	85		6	100											0
83	40	Yes	4	6	3	5	No		No	No	No	0	5	4	4	60	30	50	10	0	50	50	0	6	80			950	75% or more							0	Community Health Center		75
84		Yes										0																								0
85	90	Yes	5	6	5	5	No		No	No	No	0	4	2	3	75	50	25	0	0	75	25	0	4	90			800	50-74%							0	Community Health Center		50
86	60	Yes	4	5	3	4	No		No	No	No	0	4	2	4	0	25	25	25	0	50	50	0													0
87	50	Yes	6	6	3	4	Yes	Yes	No	No	No	0	6	4	6	100	100	25	50	0	50	50	0	5	100			1000	75% or more	20	20	60	0	0	0	100	Accountable Care Organization		75
88	100	Yes	3	5	3	5	No		No	No	No	0	4	3	2	50	50	50	0	0	25	25	10	4	75			1300	10-24%	70	15	10	5	0	0	100	Accountable Care Organization,Community Health Center,Managed Care Organization		20	i would love to see more education about community resources for fall prevention
89	100	Yes	6	6	6	6	No		Yes	Yes	No	1	5	3	6	80	100	10	50	0	50	50	20	5	100			400	75% or more	50	25	10	15	0	0	100	Accountable Care Organization		50
90	100	Yes	5	5	5	5	No		No	No	No	0	4	4	4	50	100	50	0	0	0	20	0	3	30			1200	75% or more							0	Accountable Care Organization		35
91	100	Yes	5	6	5	5	No		No	Yes	No	1	5	2	5	25	80	20	80	15	80	25	25	6	90			600	75% or more	25	50	10	10	5	0	100	Accountable Care Organization		66
92	100	Yes	6	6	6	6	Yes	Yes	No	No	No	0	6	4	4	100	100	100	100	100	100	50	0	6	100											0	Accountable Care Organization,Community Health Center,Managed Care Organization		90
93	75	Yes	5	5
